# Supplementary material for: Analyses of the Genetic Diversity and Population Structures of Sporothrix spp. Clinical Isolates from Paraíba, Brazil
Source: J Fungi (Basel). 2024 Dec 9;10(12):848. doi: 10.3390/jof10120848 (PMC11678700; doi:10.3390/jof10120848)
Supplement: Supplementary file 1 [file jof-10-00848-s001.zip]

Archive with 1 entries (1 files):
- jof-3265006-supplementary.pdf
